# Supplementary material for: Modern contraceptive availability and stockouts: a multi-country analysis of trends in supply and consumption
Source: Health Policy Plan. 2021 Jan 17;36(3):273–87. doi: 10.1093/heapol/czaa197 (PMC8058948; doi:10.1093/heapol/czaa197)
Supplement: czaa197_Supp [file czaa197_supp.zip]

Archive with 1 entries (1 files):
- Supplementary table_1_nov16.xlsx
