# Supplementary material for: Modern contraceptive availability and stockouts: a multi-country analysis of trends in supply and consumption
Source: Health Policy Plan. 2021 Jan 17;36(3):273–87. doi: 10.1093/heapol/czaa197 (PMC8058948; doi:10.1093/heapol/czaa197)
Supplement: czaa197_Supp [file czaa197_supp.zip › Supplementary table_1_nov16.xlsx]

## Sheet: Sheet1
Supplementary table 1: Number and proportion of surveyed SDPs that offer family planning by country *Ns are weighted counts *SDPs were included in analyses if they offered FP and were followed for more than one quarter
Countries	Quarters	PUBLIC			PRIVATE
		SDPs surveyed	SDPs offering FP	SDPs offering FP and followed for more than one quarter (%)	SDPs surveyed	SDPs offering FP	SDPs offering FP and followed for more than one quarter (%)
Burkina Faso	Q1	71.99	52.66	41 (57.0)	197	137.2	109 (55.4)
	Q2	68.75	47.19	39 (56.2)	187	123.8	108 (57.8)
	Q3	71.35	50.39	41 (57.7)	195.6	138.3	111 (56.7)
	Q4	63.44	43.94	43 (67.5)	173.9	114.5	100 (57.3)
	Q5	66.49	45.16	36 (54.6)	186.8	129.7	111 (59.3)
DRC	Q1	120.4	77.23	77 (64.1)	80.6	69.74	70 (86.5)
	Q2	117.1	73.1	73 (62.4)	79.92	74.49	74 (93.2)
	Q3	119.5	76.32	76 (63.9)	81.51	66.17	66 (81.2)
	Q4	118.2	75.89	76 (64.2)	68.69	67.35	67 (98.0)
	Q5	116.5	76.65	77 (65.8)	68.17	66.1	66 (97.0)
India	Q1	27.34	26.23	25 (92.6)	399.7	353.2	296 (74.0)
	Q2	24.92	24.92	23 (92.0)	380.1	345.7	307 (80.7)
	Q3	22.98	21.57	21 (91.3)	355	316.4	302 (85.0)
	Q4	22.56	21.66	20 (86.9)	343.4	303.7	299 (87.2)
	Q5	22.12	21.23	20 (90.9)	331.9	297	297 (89.5)
	Q6	18.7	17.89	17 (89.5)	264.6	240.1	240 (90.6)
Kenya	Q1	239	236.3	232 (97.1)	375	340.3	266 (70.8)
	Q2	227.1	223.6	222 (97.8)	358.8	341	288 (80.2)
	Q3	223.9	220.5	219 (97.9)	345.5	323.7	295 (85.4)
	Q4	224.7	222.5	220 (97.8)	348.3	327.6	306 (87.8)
	Q5	223.2	221.9	218 (97.8)	360.1	336.3	293 (81.4)
	Q6	229.6	228	224 (97.5)	362.1	346.7	301 (83.1)
Nigeria	Q1	87.15	81.27	80 (92.0)	491.6	372	325 (66.1)
	Q2	93.25	88.87	89 (95.1)	520.7	436.9	404 (77.6)
	Q3	94.27	90.04	89 (94.7)	515.7	434.9	414 (80.2)
	Q4	93.04	89.39	89 (95.5)	508	417.6	413 (81.2)
	Q5	89.97	88.29	82 (90.8)	553	467.5	373 (67.5)
	Q6	87.55	85.74	79 (90.5)	553.4	453.6	363 (65.6)
